# Supplementary material for: Long-Term Intrahost Evolution of Staphylococcus aureus Among Diabetic Patients With Foot Infections
Source: Front Microbiol. 2021 Sep 6;12:741406. doi: 10.3389/fmicb.2021.741406 (PMC8452158; doi:10.3389/fmicb.2021.741406)
Supplement: Supplementary file 1 [file Table_1.XLSX]

## Sheet: Feuil1
Table S1. Genomic content and clonal complex affiliation of S. aureus isolated from diabetic foot infections and detected by DNA arrays.
			MLST and agr Group Assignment	Strain Assignment			23S-rRNA Gene	Glyceraldehyde 3-phosphate Dehydrogenase	Catalase	Coagulase	Staphylococcus Protein A	IgG-binding protein	Thermostable Nuclease (DNAse)	Fibronectin-binding Protein A	vraS Sensor Protein	Staphylococcal Accessory Regulator A	Enolase, Phosphopyruvate Hydratase	Histidine Protein Kinase (sae Locus)	Methicillin, Oxacillin and all Beta-Lactams, defining MRSA	Beta-Lactamase	Beta Lactamase Repressor (Regulatory Protein)	Beta Lactamase Regulatory Protein	Macrolide, Lincosamide, Streptogramin	Macrolide, Lincosamide, Streptogramin	Macrolide, Lincosamide, Streptogramin	Lincosamides	Macrolide	Macrolide	Macrolide	Streptogramine	Streptogramine	Streptogramine	Streptogramine	Streptogramine	Aminoglycoside (Gentamicin, Tobramycin)	Aminoglycoside (Tobramycin, Neomycin)	Aminoglycoside (Kanamycin, Neomycin)	Streptothricin	Trimethoprim	Fusidic acid	Putative Fusidic Acid Resistance Protein	Mupirocin	Tetracycline	Tetracycline	Tetracyclin Efflux Protein (Putative Transport Protein)	Chloramphenicol	Chloramphenicol	Phenicols, Lincosamides, Oxazolidinones (Linezolid),
Patients	Weeks between bacteria isolation	GENES / STRAINS			MRSA (mecA)	PVL	23S-rRNA	gapA	katA	coA	Protein A	sbi	nuc	fnbA	vraS	sarA	eno	saeS	mecA	blaZ	blaI	blaR	ermA	ermB	ermC	linA	msrA	mefA	mpbBM	vatA	vatB	vga	vgaA	vgb	aacA-aphD	aadD	aphA	sat	dfrA	far	Q6GD50	mupR	tetK	tetM	tetEfflux	cat	fexA	cfr	Pleuromutilins, Streptogramin A
1	Inclusion	C1B P005 Pied	agr_I/CC20 (score: 94.2 %)	CC20-MSSA (score: 94.2 %)	0	0	1	1	1	1	1	1	1	1	1	1	1	1	0	0	0	0	0	0	0	0	0	0	0	0	0	0	0	0	0	0	0	0	0	0	0	0	0	0	1	0	0	0
	4	C1B P38 Pied	agr_I/CC8 (score: 92.5 %)	CC8-MRSA-IV, Lyon Clone/UK-EMRSA-2 (score: 92.5 %)	1	0	1	1	1	1	1	1	1	1	1	1	1	1	1	1	1	1	1	0	0	0	0	0	0	0	0	0	0	0	0	1	0	0	0	0	0	0	0	0	1	0	0	0
	7	C1B P116 Pied	agr_I/CC398 (score: 94.4 %)	ST398-MSSA (score: 94.4 %)	0	0	1	1	1	1	1	1	1	1	1	1	1	1	0	0	0	0	0	0	0	0	0	0	0	0	0	0	0	0	0	0	0	0	0	0	0	0	0	0	1	0	0	0
2	Inclusion	C1B P011 Pied	agr_II/CC5 (score: 92.9 %)	CC5-MSSA (score: 91.7 %)	0	0	1	1	1	1	1	1	1	1	1	1	1	1	0	0	0	0	0	0	0	0	0	0	0	0	0	0	0	0	0	0	0	0	0	0	0	0	0	0	1	0	0	0
	6	C1B P186 Pied	agr_I/CC398 (score: 94.6 %)	ST398-MSSA (score: 94.6 %)	0	0	1	1	1	1	1	1	1	1	1	1	1	1	0	1	1	1	0	0	0	0	0	0	0	0	0	0	0	0	0	0	0	0	0	0	0	0	0	0	1	0	0	0
3	Inclusion	C1B P12 Pied	agr_I/CC8 (score: 92.1 %)	CC8-MRSA-IV, Lyon Clone/UK-EMRSA-2 (score: 92.1 %)	1	0	1	1	1	1	1	1	1	1	1	1	1	1	1	1	1	1	1	0	0	0	0	0	0	0	0	0	0	0	0	1	0	0	0	0	0	0	0	0	1	0	0	0
	10	C1B P59 Pied	agr_I/CC133 (score: 85.1 %)	CC133-MSSA (score: 85.1 %)	0	0	1	1	1	1	1	1	1	1	1	1	1	1	0	0	0	0	0	0	0	0	0	0	0	0	0	0	0	0	0	0	0	0	0	0	0	0	0	0	1	0	0	0
4	Inclusion	C1B P015 Pied	agr_I/CC6 (score: 97.2 %)	CC6-MSSA (score: 97.2 %)	0	0	1	1	1	1	1	1	1	1	1	1	1	1	0	1	1	1	0	0	0	0	0	0	0	0	0	0	0	0	0	0	0	0	0	0	0	0	0	0	1	0	0	0
	8	C1B P58 Pied	agr_I/CC8 (score: 90.3 %)	None (score: None %)	0	0	1	1	1	1	1	1	1	1	1	1	1	1	0	0	0	0	0	0	0	0	0	0	0	0	0	0	0	0	0	0	0	0	0	0	0	0	0	0	1	0	0	0
	17	C01P17	agr_III/CC30 (score: 93.8 %)	CC30-MSSA (score: 92.5 %)	0	0	1	1	1	1	1	1	1	1	1	1	1	1	0	1	1	1	0	0	0	0	0	0	0	0	0	0	0	0	0	0	0	0	0	0	0	0	0	0	1	0	0	0
5	Inclusion	C1B P32 Pied	agr_III/CC30 (score: 93.5 %)	CC30-MSSA (score: 93.1 %)	0	0	1	1	1	1	1	1	1	1	1	1	1	1	0	1	1	1	0	0	0	0	0	0	0	0	0	0	0	0	0	0	0	0	0	0	0	0	0	0	1	0	0	0
	4	C1BP138 PIED	agr_I/CC8 (score: 92.4 %)	CC8-MRSA-IV, Lyon Clone/UK-EMRSA-2 (score: 92.4 %)	1	0	1	1	1	1	1	1	1	1	1	1	1	1	1	0	0	0	1	0	0	0	0	0	0	0	0	0	0	0	0	1	0	0	0	0	0	0	0	0	1	0	0	0
6	Inclusion	C1B P39 Pied	agr_I/CC8 (score: 92.5 %)	CC8-MRSA-IV, Lyon Clone/UK-EMRSA-2 (score: 92.5 %)	1	0	1	1	1	1	1	1	1	1	1	1	1	1	1	1	1	1	1	0	0	0	0	0	0	0	0	0	0	0	0	1	0	0	0	0	0	0	0	0	1	0	0	0
	4	Pied C1B P190	agr_I/CC97 (score: 92.6 %)	CC97-MSSA (score: 92.6 %)	0	0	1	1	1	1	1	1	1	1	1	1	1	1	0	0	0	0	0	0	0	0	0	0	0	0	0	0	0	0	0	0	0	0	0	0	0	0	0	0	1	0	0	0
7	Inclusion	C1B P42 Pied	agr_II/CC5 (score: 91.1 %)	CC5-MSSA (score: 90.7 %)	0	0	1	1	1	1	1	1	1	1	1	1	1	1	0	0	0	0	0	0	0	0	0	0	0	0	0	0	0	0	0	0	0	0	0	0	0	0	0	0	1	0	0	0
	10	C1B P113 Pied	agr_I/CC398 (score: 93.8 %)	ST398-MSSA (score: 93.8 %)	0	0	1	1	1	1	1	1	1	1	1	1	1	1	0	1	1	1	0	0	0	0	0	0	0	0	0	0	0	0	0	0	0	0	0	0	0	0	0	0	1	0	0	0
	20	C02 P03	agr_III/CC30 (score: 93.2 %)	CC30-MSSA (score: 92.8 %)	0	0	1	1	1	1	1	1	1	1	1	1	1	1	0	0	0	0	0	0	0	0	0	0	0	0	0	0	0	0	0	0	0	0	0	0	0	0	0	0	1	0	0	0
8	Inclusion	C1B P44 Pied	agr_I/CC25 (score: 90.6 %)	CC25/28-MSSA (score: 90.6 %)	0	0	1	1	1	1	1	1	1	1	1	1	1	1	0	1	1	1	0	0	0	0	0	0	0	0	0	0	0	0	0	0	0	0	0	0	0	0	0	0	1	0	0	0
	10	C1B P147 Pied	agr_I/CC25 (score: 90.8 %)	CC25/28-MSSA (score: 90.8 %)	0	0	1	1	1	1	1	1	1	1	1	1	1	1	0	1	1	1	0	0	0	0	1	0	0	0	0	0	0	0	0	0	0	0	0	0	0	0	0	0	1	0	0	0
9	Inclusion	C1BP54 PIED	agr_I/CC8 (score: 91.7 %)	None (score: None %)	0	0	1	1	1	1	1	1	1	1	1	1	1	1	0	1	1	1	0	0	0	0	0	0	0	0	0	0	0	0	0	0	0	0	0	0	0	0	0	0	1	0	0	0
	4	C1B P182 Pied	agr_I/CC8 (score: 93.5 %)	CC8-MRSA-IV, Lyon Clone/UK-EMRSA-2 (score: 91.1 %)	1	0	1	1	1	1	1	1	1	1	1	1	1	1	1	1	1	1	1	0	0	0	0	0	0	0	0	0	0	0	0	0	0	0	0	0	0	0	0	0	1	0	0	0
10	Inclusion	C1B P61 Pied	agr_I/CC8/ST72 (score: 88.1 %)	None (score: None %)	0	0	1	1	1	1	1	1	1	1	1	1	1	1	0	1	1	1	0	0	0	0	0	0	0	0	0	0	0	0	0	0	0	0	0	0	0	0	0	0	1	0	0	0
	4	C1B P101 Pied	agr_II/CC15 (score: 93.5 %)	CC15-MSSA (score: 93.5 %)	0	0	1	1	1	1	1	1	1	1	1	1	1	1	0	1	1	1	0	0	0	0	0	0	0	0	0	0	0	0	0	0	0	0	0	0	0	0	0	0	1	0	0	0
	9	C1BP164 PIED	agr_III/CC30 (score: 93.2 %)	CC30-MSSA (score: 92.5 %)	0	0	1	1	1	1	1	1	1	1	1	1	1	1	0	1	1	1	1	0	0	0	0	0	0	0	0	0	0	0	0	0	0	0	0	0	0	0	0	0	1	0	0	0
11	Inclusion	C1B P108 Pied	agr_I/CC8 (score: 93.5 %)	CC8-MRSA-IV, Lyon Clone/UK-EMRSA-2 (score: 93.5 %)	1	0	1	1	1	1	1	1	1	1	1	1	1	1	1	1	1	1	1	0	0	0	0	0	0	0	0	0	0	0	0	1	0	0	0	0	0	0	0	0	1	0	0	0
	4	C1B P141	agr_I/CC8 (score: 93.5 %)	CC8-MRSA-IV, Lyon Clone/UK-EMRSA-2 (score: 93.5 %)	1	0	1	1	1	1	1	1	1	1	1	1	1	1	1	1	1	1	1	0	0	0	0	0	0	0	0	0	0	0	0	1	0	0	0	0	0	0	0	0	1	0	0	0
	7	C1BP158 PIED	agr_I/CC8 (score: 92.4 %)	CC8-MRSA-IV, Lyon Clone/UK-EMRSA-2 (score: 92.4 %)	1	0	1	1	1	1	1	1	1	1	1	1	1	1	1	1	1	1	1	0	0	0	0	0	0	0	0	0	0	0	0	1	0	0	0	0	0	0	0	0	1	0	0	0
12	Inclusion	C1B P114 Pied	agr_II/CC5 (score: 92.9 %)	CC5-MRSA-IV/VI (score: 92.4 %)	1	0	1	1	1	1	1	1	1	1	1	1	1	1	1	0	0	0	0	0	0	0	0	0	0	0	0	0	1	0	0	1	0	0	0	0	0	0	0	0	1	0	0	0
	10	C1B P189 Pied	agr_I/CC22 (score: 93.3 %)	CC22-MSSA (score: 93.3 %)	0	0	1	1	1	1	1	1	1	1	1	1	1	1	0	0	0	0	0	0	0	0	0	0	0	0	0	0	0	0	0	0	0	0	0	0	0	0	0	0	0	0	0	0
13	Inclusion	C1B P115 Pied	agr_I/CC45 (score: 91.3 %)	CC45-MSSA (score: 90.7 %)	0	0	1	1	1	1	1	1	1	1	1	1	1	1	0	0	0	0	0	0	0	0	0	0	0	0	0	0	0	0	0	0	0	0	0	0	0	0	0	0	1	0	0	0
	6	C1B P160	agr_III/CC30 (score: 94.0 %)	CC30-MSSA (score: 93.1 %)	0	0	1	1	1	1	1	1	1	1	1	1	1	1	0	1	1	1	0	0	0	0	0	0	0	0	0	0	0	0	0	0	0	0	0	0	0	0	0	0	1	0	0	0
14	Inclusion	C1B P119 Pied	agr_I/CC8 (score: 93.5 %)	CC8-MRSA-IV, Lyon Clone/UK-EMRSA-2 (score: 93.5 %)	1	0	1	1	1	1	1	1	1	1	1	1	1	1	1	0	0	0	1	0	0	0	0	0	0	0	0	0	0	0	0	1	0	0	0	0	0	0	0	0	1	0	0	0
	24	C01 P27	agr_I/CC398 (score: 94.0 %)	ST398-MSSA (score: 94.0 %)	0	0	1	1	1	1	1	1	1	1	1	1	1	1	0	1	0	1	0	0	0	0	0	0	0	0	0	0	0	0	0	0	0	0	0	0	0	0	0	0	1	0	0	0
15	Inclusion	Pied C1B P123	agr_I/CC45 (score: 91.3 %)	CC45-MSSA (score: 90.3 %)	0	0	1	1	1	1	1	1	1	1	1	1	1	1	0	1	1	1	0	0	0	0	0	0	0	0	0	0	0	0	0	0	0	0	0	0	0	0	0	0	1	0	0	0
	20	C01 P02	agr_I/CC398 (score: 94.0 %)	ST398-MSSA (score: 94.0 %)	0	0	1	1	1	1	1	1	1	1	1	1	1	1	0	0	0	0	0	0	0	0	0	0	0	0	0	0	0	0	0	0	0	0	0	0	0	0	0	0	1	0	0	0
	46	Pied C4 P03	agr_II/CC15 (score: 92.2 %)	CC15-MSSA (score: 92.2 %)	0	0	1	1	1	1	1	1	1	1	1	1	1	1	0	0	0	0	0	0	0	0	0	0	0	0	0	0	0	0	0	0	0	0	0	0	0	0	0	0	1	0	0	0
16	Inclusion	C1B P131 Pied	agr_II/CC5 (score: 95.4 %)	None (score: None %)	0	0	1	1	1	1	1	1	1	1	1	1	1	1	0	1	1	1	0	0	0	0	0	0	0	0	0	0	0	0	0	0	0	0	0	0	0	0	0	0	1	0	0	0
	8	C1B P185 Pied	agr_II/CC5 (score: 95.0 %)	None (score: None %)	0	0	1	1	1	1	1	1	1	1	1	1	1	1	0	1	1	1	0	0	0	0	0	0	0	0	0	0	0	0	0	0	0	0	0	0	0	0	0	0	1	0	0	0
17	Inclusion	C1B P133	agr_III/CC30 (score: 91.3 %)	CC30-MSSA (score: 90.6 %)	0	0	1	1	1	1	1	1	1	1	1	1	1	1	0	1	1	1	0	0	0	0	0	0	0	0	0	0	0	0	0	0	0	0	0	0	0	0	0	0	1	0	0	0
	4	C1B P142	agr_I/CC8 (score: 93.5 %)	CC8-MRSA-IV, Lyon Clone/UK-EMRSA-2 (score: 93.5 %)	1	0	1	1	1	1	1	1	1	1	1	1	1	1	1	1	1	1	1	0	0	0	0	0	0	0	0	0	0	0	0	1	0	0	0	0	0	0	0	0	1	0	0	0
18	Inclusion	C1BP134 PIED	agr_I/CC8 (score: 91.7 %)	None (score: None %)	0	0	1	1	1	1	1	1	1	1	1	1	1	1	0	1	1	1	0	0	0	0	0	0	0	0	0	0	0	0	0	0	0	0	0	0	0	0	0	0	1	0	0	0
	5	C02 P18	agr_II/CC5 (score: 91.8 %)	CC5-MRSA-VI, New Paediatric Clone (score: 91.4 %)	1	0	1	1	1	1	1	1	1	1	1	1	1	1	1	0	0	0	0	0	0	0	0	0	0	0	0	0	0	0	0	0	0	0	0	0	0	0	0	0	1	0	0	0
19	Inclusion	Pied C1B P136	agr_II/CC9 (score: 92.6 %)	CC9-MSSA (score: 92.6 %)	0	0	1	1	1	1	1	1	1	1	1	1	1	1	0	1	1	1	0	0	0	0	1	0	0	0	0	0	0	0	0	0	0	0	0	0	0	0	0	0	1	0	0	0
	4	C01 P60	agr_I/CC59 (score: 91.9 %)	CC59-MSSA (score: 91.9 %)	0	0	1	1	1	1	1	1	1	1	1	1	1	1	0	0	0	0	0	0	0	0	0	0	0	0	0	0	0	0	0	0	0	0	0	0	0	0	0	0	1	0	0	0
	22	C01 P70	agr_III/CC30 (score: 93.2 %)	CC30-MSSA (score: 92.8 %)	0	0	1	1	1	1	1	1	1	1	1	1	1	1	0	1	1	1	0	0	0	0	0	0	0	0	0	0	0	0	0	0	0	0	0	0	0	0	0	0	1	0	0	0
	51	C02 P19	agr_I/CC398 (score: 94.9 %)	ST398-MSSA (score: 94.9 %)	0	0	1	1	1	1	1	1	1	1	1	1	1	1	0	0	0	0	0	0	0	0	0	0	0	0	0	0	0	0	0	0	0	0	0	0	0	0	0	0	1	0	0	0
20	Inclusion	C1B P139 Pied	agr_I/CC45 (score: 92.1 %)	CC45-MSSA (score: 91.0 %)	0	0	1	1	1	1	1	1	1	1	1	1	1	1	0	0	0	0	0	0	0	0	0	0	0	0	0	0	0	0	0	0	0	0	0	0	0	0	0	0	1	0	0	0
	4	C1BP151 PIED	agr_I/CC45 (score: 92.4 %)	CC45-MSSA (score: 90.6 %)	0	0	1	1	1	1	1	1	1	1	1	1	1	1	0	1	1	1	0	0	0	0	0	0	0	0	0	0	0	0	0	0	0	0	0	0	0	0	0	0	1	0	0	0
	27	C01 P54	agr_I/CC45 (score: 92.9 %)	CC45-MSSA (score: 91.9 %)	0	0	1	1	1	1	1	1	1	1	1	1	1	1	0	1	1	1	0	0	0	0	0	0	0	0	0	0	0	0	0	0	0	0	0	0	0	0	0	1	1	0	0	0
	36	C01 P086	agr_II/CC5 (score: 93.2 %)	CC5-MSSA (score: 92.5 %)	0	0	1	1	1	1	1	1	1	1	1	1	1	1	0	0	0	0	0	0	0	0	0	0	0	0	0	0	0	0	0	0	0	0	0	0	0	0	0	1	1	0	0	0
	59	C02 P12	agr_II/CC5 (score: 92.9 %)	CC5-MSSA (score: 91.3 %)	0	0	1	1	1	1	1	1	1	1	1	1	1	1	0	1	1	1	0	0	0	0	0	0	0	0	0	0	0	0	0	0	0	0	0	0	0	0	0	0	1	0	0	0
21	Inclusion	C1BP148 PIED	agr_III/CC30 (score: 93.8 %)	CC30-MSSA (score: 92.8 %)	0	0	1	1	1	1	1	1	1	1	1	1	1	1	0	1	1	1	1	0	0	0	0	0	0	0	0	0	0	0	0	0	0	0	0	0	0	0	0	0	1	0	0	0
	4	C1B P152 Pied	agr_I/CC22 (score: 94.2 %)	CC22-MSSA (score: 94.2 %)	0	0	1	1	1	1	1	1	1	1	1	1	1	1	0	0	0	0	0	0	0	0	0	0	0	0	0	0	0	0	0	0	0	0	0	0	0	0	0	0	0	0	0	0
	52	C01 P19	agr_I/CC22 (score: 93.9 %)	CC22-MSSA (score: 93.8 %)	0	0	1	1	1	1	1	1	1	1	1	1	1	1	0	0	0	0	0	0	0	0	0	0	0	0	0	0	0	0	0	0	0	0	0	0	0	0	0	0	0	0	0	0
22	Inclusion	C1BP169 PIED	agr_III/CC30 (score: 93.2 %)	CC30-MSSA (score: 92.5 %)	0	0	1	1	1	1	1	1	1	1	1	1	1	1	0	1	1	1	1	0	0	0	0	0	0	0	0	0	0	0	0	0	0	0	0	0	0	0	0	0	1	0	0	0
	43	B73	agr_I/CC59 (score: 92.5 %)	CC59-MSSA (score: 92.5 %)	0	0	1	1	1	1	1	1	1	1	1	1	1	1	0	0	0	0	0	0	0	0	0	0	0	0	0	0	0	0	0	0	0	0	0	0	0	0	1	0	1	0	0	0
23	Inclusion	C1BP175	agr_II/CC15 (score: 93.5 %)	CC15-MSSA (score: 93.5 %)	0	0	1	1	1	1	1	1	1	1	1	1	1	1	0	1	1	1	0	0	0	0	0	0	0	0	0	0	0	0	0	0	0	0	0	0	0	0	0	0	1	0	0	0
	6	C1BP200	agr_II/CC15 (score: 93.6 %)	CC15-MSSA (score: 93.5 %)	0	0	1	1	1	1	1	1	1	1	1	1	1	1	0	1	1	1	0	0	0	0	0	0	0	0	0	0	0	0	0	0	0	0	0	0	0	0	0	0	1	0	0	0
24	Inclusion	C01 P08	agr_III/CC30 (score: 93.8 %)	CC30-MSSA (score: 93.1 %)	0	0	1	1	1	1	1	1	1	1	1	1	1	1	0	1	1	1	0	0	0	0	0	0	0	0	0	0	0	0	0	0	0	0	0	0	0	0	0	0	1	0	0	0
	48	C02 P21	agr_I/CC45 (score: 91.7 %)	CC45-MSSA (score: 89.7 %)	0	0	1	1	1	1	1	1	1	1	1	1	1	1	0	1	1	1	0	0	0	0	0	0	0	0	0	0	0	0	0	0	0	0	0	0	0	0	0	0	1	0	0	0
25	Inclusion	C01 P013	agr_III/CC30 (score: 93.8 %)	CC30-MSSA (score: 93.3 %)	0	0	1	1	1	1	1	1	1	1	1	1	1	1	0	1	1	1	0	0	0	0	0	0	0	0	0	0	0	0	0	0	0	0	0	0	0	0	0	0	1	0	0	0
	4	C1P62	agr_I/CC25 (score: 92.9 %)	CC25/28-MSSA (score: 92.9 %)	0	0	1	1	1	1	1	1	1	1	1	1	1	1	0	1	1	1	0	0	0	0	1	0	0	0	0	0	0	0	0	0	0	0	0	0	0	0	0	0	1	0	0	0
	37	C02 P14	agr_I/CC101 (score: 93.9 %)	CC101-MSSA (score: 93.9 %)	0	0	1	1	1	1	1	1	1	1	1	1	1	1	0	0	0	0	0	0	0	0	0	0	0	0	0	0	0	0	0	0	0	0	0	0	0	0	0	0	1	0	0	0
26	Inclusion	C1P15 PIED	agr_II/CC5 (score: 90.1 %)	CC5-MSSA (score: 88.9 %)	0	0	1	1	1	1	1	1	1	1	1	1	1	1	0	0	0	0	0	0	0	0	0	0	1	0	0	0	0	0	0	0	0	0	0	0	0	0	0	0	1	0	0	0
	12	C01 P57	agr_I/CC398 (score: 88.9 %)	ST398-MSSA (score: 88.9 %)	0	0	1	1	1	1	1	1	1	1	1	1	1	1	0	1	1	1	0	0	0	0	1	0	0	0	0	0	0	0	0	0	0	0	0	1	0	0	1	0	1	0	0	0
27	Inclusion	C1P20 PIED	agr_II/CC15 (score: 93.5 %)	CC15-MSSA (score: 93.5 %)	0	0	1	1	1	1	1	1	1	1	1	1	1	1	0	0	0	0	0	0	0	0	0	0	0	0	0	0	0	0	0	0	0	0	0	0	0	0	0	0	1	0	0	0
	26	C1P84 PIED	agr_II/CC5 (score: 92.6 %)	CC5-MSSA (score: 91.4 %)	0	0	1	1	1	1	1	1	1	1	1	1	1	1	0	0	0	0	0	0	0	0	0	0	0	0	0	0	0	0	0	0	0	0	0	0	0	0	0	0	1	0	0	0
28	Inclusion	C1P27 PIED	agr_I/CC398 (score: 95.4 %)	ST398-MSSA (score: 95.4 %)	0	0	1	1	1	1	1	1	1	1	1	1	1	1	0	1	1	1	0	0	0	0	0	0	0	0	0	0	0	0	0	0	0	0	0	0	0	0	0	0	1	0	0	0
	63	26	agr_IV/CC121 (score: 94.2 %)	CC121-MSSA (score: 92.5 %)	0	0	1	1	1	1	1	1	1	1	1	1	1	1	0	1	1	1	0	0	0	0	0	0	0	0	0	0	0	0	0	0	0	0	0	0	0	0	0	0	1	0	0	0
29	Inclusion	C01 P032 Pied	agr_II/CC15 (score: 94.3 %)	CC15-MSSA (score: 94.3 %)	0	0	1	1	1	1	1	1	1	1	1	1	1	1	0	1	1	1	0	0	0	0	0	0	0	0	0	0	0	0	0	0	0	0	0	0	0	0	0	0	1	0	0	0
	4	Pied C2 P14	agr_II/CC15 (score: 93.2 %)	CC15-MSSA (score: 93.2 %)	0	0	1	1	1	1	1	1	1	1	1	1	1	1	0	0	0	0	0	0	0	0	0	0	0	0	0	0	0	0	0	0	0	0	0	0	0	0	0	0	1	0	0	0
30	Inclusion	C1P35 Pied	agr_III/CC30 (score: 94.2 %)	CC30-MSSA (score: 93.8 %)	0	0	1	1	1	1	1	1	1	1	1	1	1	1	0	1	1	1	0	0	0	0	0	0	0	0	0	0	0	0	0	0	0	0	0	0	0	0	0	0	1	0	0	0
	48	II	agr_II/CC15 (score: 92.2 %)	CC15-MSSA (score: 92.2 %)	0	0	1	1	1	1	1	1	1	1	1	1	1	1	0	0	0	0	0	0	0	0	0	0	0	0	0	0	0	0	0	0	0	0	0	0	0	0	0	0	1	0	0	0
31	Inclusion	C01 P34 Pied	agr_I/CC398 (score: 95.8 %)	ST398-MSSA (score: 95.8 %)	0	0	1	1	1	1	1	1	1	1	1	1	1	1	0	0	0	0	0	0	0	0	0	0	0	0	0	0	0	0	0	0	0	0	0	0	0	0	0	0	1	0	0	0
	23	C04 P004	agr_I/CC8 (score: 89.9 %)	None (score: None %)	0	0	1	1	1	1	1	1	1	1	1	1	1	1	0	1	1	1	0	0	0	0	0	0	0	0	0	0	0	0	0	0	0	0	0	0	0	0	0	0	1	0	0	0
32	Inclusion	C1P043 PIED	agr_I/CC8 (score: 90.7 %)	None (score: None %)	0	0	1	1	1	1	1	1	1	1	1	1	1	1	0	1	1	1	0	0	1	0	0	0	0	0	0	0	0	0	0	0	0	0	0	0	0	0	0	0	1	0	0	0
	16	C1P65 PIED	agr_I/CC8 (score: 92.8 %)	None (score: None %)	0	0	1	1	1	1	1	1	1	1	1	1	1	1	0	1	1	1	0	0	0	0	0	0	0	0	0	0	0	0	0	0	0	0	0	0	0	0	0	0	1	0	0	0
33	Inclusion	C01 P53 Pied	agr_I/CC45 (score: 92.8 %)	CC45-MSSA (score: 91.8 %)	0	0	1	1	1	1	1	1	1	1	1	1	1	1	0	1	1	1	0	0	0	0	0	0	0	0	0	0	0	0	0	0	0	0	0	0	0	0	0	1	1	0	0	0
	12	C1P78PIED	agr_I/CC45 (score: 92.9 %)	CC45-MSSA (score: 91.1 %)	0	0	1	1	1	1	1	1	1	1	1	1	1	1	0	1	1	1	0	0	0	0	0	0	0	0	0	0	0	0	0	0	0	0	0	0	0	0	0	0	1	0	0	0
34	Inclusion	C1 P61 Pied	agr_I/CC8/ST72 (score: 88.1 %)	None (score: None %)	0	0	1	1	1	1	1	1	1	1	1	1	1	1	0	1	1	1	0	0	0	0	0	0	0	0	0	0	0	0	0	0	0	0	0	0	0	0	0	0	1	0	0	0
	21	65	agr_I/CC398 (score: 93.8 %)	ST398-MSSA (score: 93.8 %)	0	0	1	1	1	1	1	1	1	1	1	1	1	1	0	1	1	1	0	0	0	0	0	0	0	0	0	0	0	0	0	0	0	0	0	0	0	0	0	0	1	0	0	0
35	Inclusion	C1P69 PIED	agr_III/CC30 (score: 93.2 %)	CC30-MSSA (score: 92.5 %)	0	0	1	1	1	1	1	1	1	1	1	1	1	1	0	1	1	1	1	0	0	0	0	0	0	0	0	0	0	0	0	0	0	0	0	0	0	0	0	0	1	0	0	0
	24	C02 P24	agr_I/CC8 (score: 93.6 %)	CC8-MRSA-IV, Lyon Clone/UK-EMRSA-2 (score: 90.4 %)	1	0	1	1	1	1	1	1	1	1	1	1	1	1	1	1	1	1	0	0	0	0	0	0	0	0	0	0	0	0	0	0	0	0	0	0	0	0	0	0	1	0	0	0
36	Inclusion	Pied C2 P20	agr_I/CC398 (score: 92.9 %)	ST398-MSSA (score: 92.9 %)	0	0	1	1	1	1	1	1	1	1	1	1	1	1	0	1	1	1	0	0	0	0	0	0	0	0	0	0	0	0	0	0	0	0	0	0	0	0	0	0	1	0	0	0
	8	C2P23 PIED	agr_I/CC45 (score: 92.9 %)	CC45-MSSA (score: 91.1 %)	0	0	1	1	1	1	1	1	1	1	1	1	1	1	0	1	1	1	0	0	0	0	0	0	0	0	0	0	0	0	0	0	0	0	0	0	0	0	0	0	1	0	0	0
37	Inclusion	C02 P25 Pied	agr_II/CC5 (score: 93.2 %)	None (score: None %)	0	0	1	1	1	1	1	1	1	1	1	1	1	1	0	1	1	1	0	0	1	0	0	0	0	0	0	0	0	0	0	0	0	1	0	0	0	0	0	0	1	0	0	0
	28	C02 P35	agr_II/CC15 (score: 93.5 %)	CC15-MSSA (score: 93.5 %)	0	0	1	1	1	1	1	1	1	1	1	1	1	1	0	1	1	1	0	0	0	0	0	0	0	0	0	0	0	0	0	0	0	0	0	0	0	0	0	0	1	0	0	0
38	Inclusion	C01 P14	agr_II/CC5 (score: 91.9 %)	CC5-MSSA (score: 92.3 %)	0	0	1	1	1	1	1	1	1	1	1	1	1	1	0	1	1	1	0	0	0	0	0	0	0	0	0	0	0	0	0	0	0	0	0	0	0	0	0	0	1	0	0	0
	42	C01 P35	agr_I/CC25 (score: 93.2 %)	CC25/28-MSSA (score: 93.2 %)	0	0	1	1	1	1	1	1	1	1	1	1	1	1	0	1	1	1	0	0	0	0	0	0	0	0	0	0	0	0	0	0	0	0	0	0	0	0	0	0	1	0	0	0
39	Inclusion	C01 P37	agr_I/CC59 (score: 93.3 %)	ST59-MRSA-V(5C2)var. (score: 93.1 %)	1	0	1	1	1	1	1	1	1	1	1	1	1	1	1	1	1	1	0	0	0	0	1	0	0	0	0	0	0	0	0	0	0	0	0	1	0	1	0	0	1	0	0	0
	35	C02 P08	agr_II/CC5 (score: 95.4 %)	CC5-MSSA (score: 96.3 %)	0	0	1	1	1	1	1	1	1	1	1	1	1	1	0	1	1	1	0	0	0	0	0	0	0	0	0	0	0	0	0	0	0	0	0	0	0	0	0	0	1	0	0	0
40	Inclusion	C01 P42	agr_I/CC45 (score: 90.1 %)	CC45-MSSA (score: 90.1 %)	0	0	1	1	1	1	1	1	1	1	1	1	1	1	0	1	1	1	0	0	0	0	0	0	0	0	0	0	0	0	0	0	0	0	0	0	0	0	0	0	1	0	0	0
	44	71	agr_II/CC5 (score: 94.4 %)	None (score: None %)	0	0	1	1	1	1	1	1	1	1	1	1	1	1	0	1	1	1	0	0	0	0	0	0	0	0	0	0	0	0	0	0	0	0	0	0	0	0	0	0	1	0	0	0
41	Inclusion	C02 P16	agr_I/CC45 (score: 91.9 %)	CC45-MSSA (score: 91.4 %)	0	0	1	1	1	1	1	1	1	1	1	1	1	1	0	0	0	0	0	0	0	0	0	0	0	0	0	0	0	0	0	0	0	0	0	0	0	0	0	0	1	0	0	0
	27	C4 P8	agr_I/CC45 (score: 91.7 %)	CC45-MSSA (score: 90.7 %)	0	0	1	1	1	1	1	1	1	1	1	1	1	1	0	1	1	1	0	0	0	0	0	0	0	0	0	0	0	0	0	0	0	0	0	0	0	0	0	0	1	0	0	0
42	Inclusion	C02 P10	agr_I/CC45 (score: 93.3 %)	CC45-MSSA (score: 91.9 %)	0	0	1	1	1	1	1	1	1	1	1	1	1	1	0	0	0	0	0	0	0	0	0	0	0	0	0	0	0	0	0	0	0	0	0	0	0	0	0	0	1	0	0	0
	48	B45	agr_I/CC398 (score: 95.3 %)	ST398-MSSA (score: 95.3 %)	0	0	1	1	1	1	1	1	1	1	1	1	1	1	0	0	0	0	0	0	0	0	0	0	0	0	0	0	0	0	0	0	0	0	0	0	0	0	0	0	1	0	0	0
43	Inclusion	B50	agr_III/CC30 (score: 93.6 %)	CC30-MSSA (score: 92.9 %)	0	0	1	1	1	1	1	1	1	1	1	1	1	1	0	1	1	1	0	0	0	0	0	0	0	0	0	0	0	0	0	0	0	0	0	0	0	0	0	0	1	0	0	0
	8	B105	agr_I/CC45 (score: 90.1 %)	CC45-MSSA (score: 90.1 %)	0	0	1	1	1	1	1	1	1	1	1	1	1	1	0	1	1	1	0	0	0	0	0	0	0	0	0	0	0	0	0	0	0	0	0	0	0	0	0	0	1	0	0	0
44	Inclusion	B52	agr_II/CC15 (score: 94.9 %)	CC15-MSSA (score: 94.8 %)	0	0	1	1	1	1	1	1	1	1	1	1	1	1	0	1	1	1	0	0	0	0	0	0	0	0	0	0	0	0	0	0	0	0	0	0	0	0	0	0	1	0	0	0
	9	B116	agr_II/CC15 (score: 95.0 %)	CC15-MSSA (score: 95.0 %)	0	0	1	1	1	1	1	1	1	1	1	1	1	1	0	1	1	1	0	0	0	0	0	0	0	0	0	0	0	0	0	0	0	0	0	0	0	0	0	0	1	0	0	0
45	Inclusion	B61	agr_I/CC8 (score: 94.4 %)	CC8-MRSA-IV, Lyon Clone/UK-EMRSA-2 (score: 93.9 %)	1	0	1	1	1	1	1	1	1	1	1	1	1	1	1	1	1	1	0	0	1	0	0	0	0	0	0	0	0	0	0	0	0	0	0	0	0	0	0	0	1	0	0	0
	5	B71	agr_I/CC8 (score: 94.3 %)	CC8-MRSA-IV, Lyon Clone/UK-EMRSA-2 (score: 93.7 %)	1	0	1	1	1	1	1	1	1	1	1	1	1	1	1	1	1	1	0	0	0	0	0	0	0	0	0	0	0	0	0	0	0	0	0	0	0	0	0	0	1	0	0	0
46	Inclusion	B74	agr_I/CC45 (score: 91.3 %)	CC45-MSSA (score: 90.3 %)	0	0	1	1	1	1	1	1	1	1	1	1	1	1	0	1	1	1	0	0	0	0	0	0	0	0	0	0	0	0	0	0	0	0	0	0	0	0	0	0	1	0	0	0
	4	B95	agr_I/CC8 (score: 93.5 %)	CC8-MRSA-IV, Lyon Clone/UK-EMRSA-2 (score: 93.5 %)	1	0	1	1	1	1	1	1	1	1	1	1	1	1	1	1	1	1	1	0	0	0	0	0	0	0	0	0	0	0	0	1	0	0	0	0	0	0	0	0	1	0	0	0
	6	B102	agr_I/CC398 (score: 95.1 %)	ST398-MSSA (score: 95.1 %)	0	0	1	1	1	1	1	1	1	1	1	1	1	1	0	1	1	1	0	0	0	0	0	0	0	0	0	0	0	0	0	0	0	0	0	0	0	0	0	0	1	0	0	0
47	Inclusion	B82	agr_I/CC25 (score: 92.9 %)	CC25/28-MSSA (score: 92.9 %)	0	0	1	1	1	1	1	1	1	1	1	1	1	1	0	1	1	1	0	0	0	0	1	0	0	0	0	0	0	0	0	0	0	0	0	0	0	0	0	0	1	0	0	0
	4	B113	agr_I/CC8 (score: 92.8 %)	None (score: None %)	0	0	1	1	1	1	1	1	1	1	1	1	1	1	0	1	1	1	0	0	0	0	0	0	0	0	0	0	0	0	0	0	0	0	0	0	0	0	0	0	1	0	0	0
48	Inclusion	B103	agr_I/ST182 (score: 93.3 %)	ST182-MSSA (score: 93.3 %)	0	0	1	1	1	1	1	1	1	1	1	1	1	1	0	1	1	1	0	0	0	0	0	0	0	0	0	0	0	0	0	0	0	0	0	0	0	0	0	0	1	1	0	0
	5	B118	agr_I/CC8 (score: 92.8 %)	None (score: None %)	0	0	1	1	1	1	1	1	1	1	1	1	1	1	0	1	1	1	0	0	0	0	0	0	0	0	0	0	0	0	0	0	0	0	0	0	0	0	0	0	1	0	0	0
[truncated: 244 more columns]
